# Supplementary material for: Adipocytes Promote Breast Cancer Cell Survival and Migration through Autophagy Activation
Source: Cancers (Basel). 2021 Aug 3;13(15):3917. doi: 10.3390/cancers13153917 (PMC8345416; doi:10.3390/cancers13153917)
Supplement: Supplementary file 1 [file cancers-13-03917-s001.zip]

Archive with 1 entries (1 files):
- cancers-1273104-supplementary.pdf
